# Supplementary material for: Helicobacter pylori CagA Protein Regulating the Biological Characteristics of Gastric Cancer through the miR-155-5p/SMAD2/SP1 axis
Source: Pathogens. 2022 Jul 28;11(8):846. doi: 10.3390/pathogens11080846 (PMC9414533; doi:10.3390/pathogens11080846)
Supplement: Supplementary file 1 [file pathogens-11-00846-s001.zip]

Archive with 3 entries (3 files):
- File S1.pdf
- File S2.pdf
- Table S1 and Table S2.pdf
